# Supplementary material for: Modeling the prevention of colorectal cancer from the combined impact of host and behavioral risk factors
Source: Genet Med. 2016 Aug 4;19(3):314–21. doi: 10.1038/gim.2016.101 (PMC5133376; doi:10.1038/gim.2016.101)
Supplement: Supplementary Information [file gim2016101x1.zip]

Archive with 2 entries (2 files):
- Supplementary_materials_and_methods.xlsx
- Supplementary Table S1.docx
