# Supplementary material for: Modeling the prevention of colorectal cancer from the combined impact of host and behavioral risk factors
Source: Genet Med. 2016 Aug 4;19(3):314–21. doi: 10.1038/gim.2016.101 (PMC5133376; doi:10.1038/gim.2016.101)
Supplement: Supplementary Information [file gim2016101x1.zip › Supplementary_materials_and_methods.xlsx]

## Sheet: Sheet1
Health Survey for England, 2013
Raw numbers
	Code	Frequency	% of all	% of valid
(D) Alcohol consumption: men
Never drunk alcohol	1	275	2.5	7.3
Ex-drinker	2	231	2.1	6.1
Under 1 per week	3	402	3.7	10.6
Over 1-10	4	1317	12	34.7
Over 10-21	5	684	6.2	18
Over 21-35	6	468	4.3	12.3
Over 35-50	7	216	2	5.7
Over 50 units per week	8	197	1.8	5.2
No answer/refused	-9	53	0.5	-
Don't know	-8	65	0.6	-
Item not applicable	-1	7072	64.4	-
Total		10980	100	100
Crown copyright material is reproduced with the permission of the Controller of HMSO and the Queen's Printer for Scotland
Health Survey for England, 2013
Raw numbers
Filter variables
Sex, Male
	Code	Frequency	% of all	% of valid
(D) Valid BMI (grouped:<18.5,18.5-25,25-30,30-40 40+) estimated weight if >200kg
Under 18.5	1	45	1.3	1.3
18.5 and below 25	2	952	28.5	28.5
25 and below 30	3	1434	42.9	42.9
30 and below 40	4	857	25.7	25.7
Over 40	5	53	1.6	1.6
Total		3341	100	100
Crown copyright material is reproduced with the permission of the Controller of HMSO and the Queen's Printer for Scotland
Health Survey for England, 2013
Raw numbers
Sex	Male	Female	Total
(D) Cigarette Smoking Status: Current/Ex-Reg/Never-Reg
Current cigarette smoker	846	851	1697
Ex-regular cigarette smoker	1236	1161	2397
Never regular cigarette smoker	1808	2823	4631
N=	3890	4835	8725
Crown copyright material is reproduced with the permission of the Controller of HMSO and the Queen's Printer for Scotland
Health Survey for England, 2013
Raw numbers
Sex	Male	Female	Total
(D) Total portion of fruit
0	1105	1046	2151
0.166667	1	0	1
0.25	4	4	8
0.333333	10	15	25
0.5	64	96	160
0.583333	0	1	1
0.666667	23	23	46
0.75	0	1	1
0.833333	1	4	5
1	931	1056	1987
1.16667	4	1	5
1.25	2	6	8
1.33333	31	28	59
1.5	126	204	330
1.66667	7	5	12
1.75	0	2	2
1.83333	7	8	15
2	712	1	713
2.16667	1	16	17
2.25	3	11	14
2.33333	22	20	42
2.5	159	261	420
2.66667	22	32	54
2.75	1	0	1
2.83333	2	5	7
3	469	584	1053
3.16667	5	12	17
3.25	1	5	6
3.33333	15	22	37
3.41667	1	0	1
3.5	107	173	280
3.58333	1	0	1
3.66667	17	21	38
3.75	0	1	1
3.83333	2	3	5
3.91667	1	0	1
4	236	323	559
4.16667	6	1	7
4.25	0	1	1
4.33333	3	2	5
4.5	55	88	143
4.58333	0	1	1
4.66667	9	10	19
4.75	1	5	6
4.83333	2	7	9
5	123	159	282
5.16667	1	6	7
5.25	3	1	4
5.33333	2	11	13
5.5	38	41	79
5.66667	6	1	7
5.83333	1	1	2
6	59	66	125
6.16667	1	3	4
6.25	1	0	1
6.33333	2	1	3
6.5	1	25	26
6.66667	1	4	5
6.83333	0	1	1
7	28	39	67
7.16667	0	1	1
7.25	0	1	1
7.33333	1	3	4
7.5	9	7	16
7.66667	1	0	1
7.75	2	0	2
7.83333	0	1	1
8	15	14	29
8.16667	1	0	1
8.33333	1	0	1
8.5	6	6	12
9	11	8	19
9.33333	2	1	3
9.5	3	5	8
9.66667	2	0	2
10	7	6	13
10.5	1	1	2
11	3	5	8
11.3333	0	1	1
11.5	1	1	2
12	3	2	5
12.5	0	1	1
12.6667	0	1	1
13	0	2	2
13.25	0	1	1
13.5	1	1	2
14	1	1	2
16.3333	0	1	1
16.5	1	1	2
17	1	0	1
18.5	0	1	1
N=	4509	4537	9046
Crown copyright material is reproduced with the permission of the Controller of HMSO and the Queen's Printer for Scotland
Health Survey for England, 2013
Raw numbers
Sex	Male	Female	Total
(D) Portion of vegetables
0	2032	2300	4332
0.166667	6	7	13
0.333333	248	328	576
0.5	3	9	12
0.666667	540	698	1238
0.833333	3	2	5
1	496	687	1183
1.16667	0	3	3
1.33333	458	577	1035
1.5	2	1	3
1.66667	295	358	653
2	217	271	488
2.33333	56	55	111
2.66667	78	88	166
3	12	11	23
3.33333	111	121	232
3.66667	2	2	4
4	22	13	35
4.33333	1	0	1
4.66667	3	0	3
5	10	15	25
5.33333	1	1	2
6	0	4	4
6.33333	0	2	2
6.66667	16	12	28
7	1	0	1
8.33333	1	2	3
9	1	0	1
10	0	4	4
13.3333	0	2	2
16.6667	0	2	2
N=	4615	5575	10190
Crown copyright material is reproduced with the permission of the Controller of HMSO and the Queen's Printer for Scotland
Health Survey for England, 2008
Raw numbers
	Code	Frequency	% of all	% of valid
How many times a week do you have beef/pork/lamb
6 or more times a week	1	656	2.9	9.3
3-5 times a week	2	3228	14.3	45.6
1-2 times a week	3	2394	10.6	33.8
Less than once a week	4	322	1.4	4.5
Rarely or never	5	479	2.1	6.8
Item not applicable	-1	15540	68.7	-
Total		22619	100	100
Crown copyright material is reproduced with the permission of the Controller of HMSO and the Queen's Printer for Scotland
Health Survey for England, 2013
Raw numbers
Sex	Male	Female	Total
Time spent on moderate physical activity on each day - Hours
0	449	541	990
1	497	696	1193
2	487	453	940
3	197	178	375
4	181	133	314
5	92	61	153
6	70	68	138
7	39	27	66
8	63	32	95
9	14	6	20
10	16	13	29
11	1	1	2
12	2	9	11
14	1	3	4
15	1	2	3
20	0	1	1
N=	2110	2224	4334
Crown copyright material is reproduced with the permission of the Controller of HMSO and the Queen's Printer for Scotland
